# Supplementary material for: Network rewiring conserves the topology of drought-impaired food webs
Source: Commun Biol. 2025 Nov 24;8:1641. doi: 10.1038/s42003-025-09035-2 (PMC12644991; doi:10.1038/s42003-025-09035-2)
Supplement: Supplementary file 3 — Supplementary Data 1 [file 42003_2025_9035_MOESM3_ESM.xlsx]

## Sheet: C1
Consumer	Resource
5	2
5	50
5	39
5	42
5	4
5	26
5	64
5	12
5	43
5	44
5	36
5	59
5	27
5	32
5	11
2	6
2	7
2	8
2	9
2	10
2	13
2	14
2	19
2	21
2	22
2	25
2	30
2	31
2	33
2	34
2	58
2	35
2	37
2	38
2	45
2	46
2	48
2	52
2	53
2	54
2	60
2	62
2	71
2	73
50	6
50	7
50	8
50	9
50	10
50	13
50	19
50	21
50	22
50	25
50	30
50	31
50	33
50	34
50	58
50	35
50	37
50	38
50	45
50	48
50	52
50	53
50	54
50	60
50	62
50	71
50	73
39	9
39	13
39	21
39	31
39	58
39	37
39	62
42	6
42	8
42	9
42	21
42	31
42	58
42	37
42	38
42	54
42	62
42	71
42	73
4	8
4	9
4	21
4	58
4	37
4	38
4	60
4	62
4	73
26	7
26	8
26	9
26	21
26	25
26	58
26	37
26	38
26	48
26	62
26	71
26	73
64	8
64	9
64	21
64	30
64	37
64	38
64	54
64	71
64	73
12	7
12	8
12	9
12	19
12	21
12	22
12	25
12	30
12	31
12	58
12	37
12	38
12	48
12	54
12	60
12	62
12	71
12	73
43	6
43	9
43	25
43	31
43	58
43	37
43	38
43	53
43	54
43	60
43	62
43	71
43	73
44	9
44	25
44	30
44	31
44	58
44	37
44	38
44	60
44	62
44	71
36	6
36	9
36	21
36	25
36	30
36	31
36	58
36	35
36	37
36	38
36	54
36	60
36	62
36	71
36	73
59	7
59	8
59	9
59	19
59	21
59	25
59	58
59	37
59	38
59	48
59	62
59	71
27	6
27	8
27	9
27	13
27	21
27	25
27	30
27	58
27	37
27	60
27	62
27	71
32	6
32	9
32	13
32	21
32	22
32	25
32	30
32	58
32	37
32	38
32	53
32	54
32	60
32	62
32	71
32	73
11	6
11	7
11	8
11	9
11	13
11	19
11	21
11	22
11	25
11	30
11	33
11	58
11	37
11	38
11	53
11	54
11	60
11	62
11	71
11	73
6	40
6	24
40	8
40	9
40	13
40	58
40	37
40	38
40	60
40	62
40	71
40	73
24	8
24	9
24	21
24	25
24	58
24	37
24	38
24	48
24	60
24	71
24	73
8	41
41	9
41	31
41	58
41	37
41	54
41	62
41	71
9	17
9	49
9	57
9	20
9	63
17	21
17	25
49	37
57	37
57	62
20	73
63	21
63	31
63	37
13	52
21	22
22	67
22	30
22	73
22	52
67	58
67	38
30	35
73	23
52	37
58	23
58	1
23	37
23	62
1	60
37	3
38	68
62	15

## Sheet: C2
Consumer	Resource
5	2
5	50
5	41
5	42
5	4
5	17
5	26
5	64
5	12
5	36
5	59
5	27
5	24
2	6
2	7
2	9
2	10
2	13
2	14
2	19
2	21
2	22
2	25
2	29
2	30
2	31
2	34
2	58
2	35
2	37
2	38
2	46
2	47
2	48
2	52
2	53
2	54
2	55
2	60
2	61
2	62
2	69
2	70
2	71
2	73
2	74
50	6
50	7
50	9
50	10
50	14
50	19
50	21
50	22
50	25
50	29
50	31
50	34
50	58
50	37
50	38
50	46
50	48
50	52
50	53
50	54
50	60
50	61
50	62
50	70
50	71
50	73
50	74
41	6
41	7
41	9
41	31
41	34
41	58
41	37
41	38
41	48
41	60
41	62
41	70
41	71
41	74
42	6
42	9
42	22
42	25
42	31
42	34
42	58
42	37
42	38
42	52
42	60
42	62
42	71
42	74
4	9
4	30
4	58
4	37
4	38
4	52
4	54
4	60
4	61
4	62
4	71
4	73
4	74
17	6
17	9
17	19
17	58
17	48
17	54
17	61
17	62
17	74
26	6
26	7
26	9
26	19
26	22
26	25
26	30
26	31
26	58
26	38
26	52
26	54
26	55
26	60
26	62
26	71
26	73
26	74
64	6
64	7
64	9
64	13
64	22
64	25
64	31
64	58
64	37
64	38
64	48
64	52
64	54
64	60
64	61
64	70
64	71
64	73
64	74
12	6
12	7
12	9
12	10
12	13
12	19
12	21
12	22
12	25
12	30
12	31
12	58
12	37
12	38
12	48
12	52
12	54
12	60
12	61
12	62
12	70
12	71
12	73
12	74
36	7
36	9
36	21
36	31
36	58
36	37
36	38
36	54
36	55
36	60
36	61
36	62
36	70
36	73
36	74
59	9
59	13
59	19
59	21
59	22
59	25
59	30
59	31
59	58
59	37
59	48
59	54
59	60
59	62
59	70
59	71
59	73
59	74
27	7
27	9
27	13
27	58
27	35
27	37
27	69
27	70
27	74
24	6
24	7
24	9
24	31
24	61
6	39
6	23
6	43
6	44
39	9
39	21
39	25
39	58
39	37
39	38
39	60
39	62
39	74
23	58
23	37
23	54
23	70
43	9
43	22
43	25
43	31
43	58
43	37
43	61
43	62
43	74
44	9
44	21
44	22
44	31
44	58
44	35
44	37
44	54
44	61
44	62
44	74
9	40
9	15
9	32
9	63
40	22
40	25
40	58
40	37
40	52
40	54
40	60
40	61
40	62
40	71
40	74
15	22
15	58
15	37
15	74
32	22
32	25
32	58
32	38
32	73
32	74
63	25
63	58
63	60
21	67
67	22
67	58
67	73
67	74
22	57
22	30
22	37
57	25
57	62
30	35
37	65
37	20
37	55
25	11
11	70
11	74
58	3
58	49
58	65
58	20
58	1
3	74
20	71
20	74
1	74
35	47

## Sheet: C3
Consumer	Resource
5	2
5	50
5	39
5	41
5	42
5	40
5	4
5	26
5	64
5	12
5	44
5	36
5	59
5	27
5	32
5	24
5	1
5	11
2	6
2	7
2	8
2	13
2	19
2	21
2	22
2	25
2	29
2	30
2	31
2	34
2	58
2	35
2	37
2	38
2	45
2	46
2	47
2	48
2	51
2	52
2	54
2	61
2	62
2	69
2	71
2	72
2	73
2	74
50	6
50	7
50	8
50	13
50	19
50	21
50	22
50	25
50	30
50	31
50	58
50	35
50	37
50	38
50	46
50	47
50	48
50	52
50	54
50	61
50	62
50	69
50	71
50	72
50	73
50	74
39	6
39	7
39	8
39	13
39	22
39	25
39	30
39	31
39	58
39	37
39	38
39	48
39	54
39	62
39	69
39	71
39	72
39	73
39	74
41	6
41	7
41	8
41	13
41	21
41	25
41	30
41	31
41	58
41	37
41	38
41	48
41	54
41	62
41	72
41	73
41	74
42	6
42	7
42	8
42	13
42	21
42	22
42	25
42	30
42	31
42	58
42	37
42	38
42	48
42	54
42	62
42	69
42	71
42	72
42	73
42	74
40	6
40	8
40	13
40	21
40	25
40	30
40	31
40	58
40	37
40	48
40	61
40	62
40	69
40	72
40	73
40	74
4	6
4	7
4	8
4	13
4	19
4	22
4	25
4	30
4	31
4	58
4	35
4	37
4	38
4	47
4	54
4	61
4	62
4	69
4	71
4	72
4	73
4	74
26	6
26	8
26	13
26	21
26	25
26	30
26	31
26	58
26	37
26	38
26	48
26	54
26	69
26	71
26	72
26	73
26	74
64	6
64	7
64	13
64	22
64	25
64	30
64	31
64	58
64	37
64	38
64	48
64	54
64	62
64	71
64	72
64	73
64	74
12	6
12	7
12	8
12	13
12	19
12	21
12	22
12	25
12	30
12	31
12	58
12	37
12	38
12	47
12	48
12	52
12	54
12	61
12	62
12	69
12	71
12	72
12	73
12	74
44	6
44	7
44	8
44	13
44	22
44	25
44	58
44	37
44	38
44	71
44	72
44	73
44	74
36	7
36	13
36	21
36	22
36	25
36	30
36	31
36	58
36	37
36	38
36	52
36	54
36	61
36	62
36	71
36	72
36	73
36	74
59	6
59	7
59	8
59	13
59	21
59	25
59	30
59	31
59	58
59	37
59	38
59	46
59	48
59	54
59	69
59	71
59	72
59	73
59	74
27	6
27	7
27	8
27	13
27	25
27	30
27	58
27	37
27	47
27	54
27	62
27	69
27	71
27	72
27	74
32	6
32	13
32	21
32	22
32	25
32	30
32	58
32	35
32	37
32	38
32	61
32	62
32	71
32	72
32	73
32	74
24	21
24	25
24	30
24	58
24	37
24	48
24	72
24	73
24	74
1	25
1	58
1	74
11	6
11	8
11	13
11	25
11	30
11	58
11	37
11	54
11	69
11	71
11	72
11	74
6	57
6	43
6	15
6	20
57	25
57	30
57	58
57	47
57	74
43	8
43	13
43	21
43	25
43	30
43	31
43	58
43	37
43	38
43	54
43	62
43	72
43	73
43	74
15	25
15	58
15	35
15	72
20	37
20	72
13	3
13	17
13	23
13	67
13	61
3	58
3	35
3	74
17	21
17	48
17	71
17	72
23	22
23	31
23	58
23	37
23	38
23	54
23	62
23	71
23	73
23	74
67	37
67	47
67	71
67	74
22	28
22	30
22	37
22	45
22	73
22	52
28	58
28	74
30	63
30	35
30	47
30	52
30	61
37	63
37	52
37	61
45	35
45	52
45	61
73	61
73	63
52	52
25	49
25	63
49	31
49	71
49	72
49	74
63	58
63	38
63	71
63	72
62	65

## Sheet: C4
Consumer	Resource
5	2
5	50
5	41
5	42
5	40
5	4
5	26
5	64
5	12
5	43
5	44
5	36
5	59
5	27
5	32
5	24
5	11
2	6
2	7
2	8
2	13
2	14
2	19
2	21
2	22
2	25
2	29
2	30
2	31
2	34
2	58
2	35
2	37
2	38
2	45
2	46
2	47
2	48
2	52
2	53
2	54
2	55
2	56
2	60
2	61
2	69
2	70
2	73
2	74
50	6
50	7
50	8
50	13
50	14
50	21
50	22
50	25
50	29
50	30
50	31
50	34
50	58
50	35
50	37
50	38
50	46
50	47
50	48
50	52
50	53
50	54
50	55
50	56
50	60
50	61
50	69
50	70
50	73
50	74
41	13
41	25
41	30
41	31
41	58
41	37
41	38
41	48
41	54
41	60
41	70
41	73
41	74
42	6
42	8
42	13
42	21
42	22
42	25
42	30
42	31
42	58
42	35
42	37
42	38
42	47
42	48
42	52
42	55
42	56
42	60
42	61
42	69
42	73
42	74
40	6
40	8
40	13
40	21
40	25
40	30
40	31
40	58
40	38
40	48
40	60
40	70
40	73
40	74
4	6
4	13
4	14
4	25
4	30
4	58
4	35
4	37
4	38
4	45
4	47
4	48
4	54
4	55
4	56
4	60
4	70
4	73
4	74
26	6
26	13
26	14
26	21
26	25
26	30
26	58
26	35
26	37
26	38
26	48
26	54
26	55
26	56
26	60
26	69
26	70
26	73
26	74
64	6
64	13
64	14
64	21
64	25
64	30
64	31
64	58
64	37
64	38
64	45
64	48
64	54
64	70
64	73
64	74
12	6
12	7
12	13
12	14
12	21
12	22
12	25
12	29
12	30
12	31
12	58
12	35
12	37
12	38
12	45
12	47
12	48
12	53
12	54
12	56
12	60
12	69
12	70
12	73
12	74
43	6
43	13
43	14
43	21
43	30
43	58
43	37
43	38
43	47
43	48
43	56
43	60
43	70
43	73
43	74
44	13
44	14
44	21
44	22
44	30
44	37
44	38
44	48
44	60
44	73
44	74
36	6
36	13
36	21
36	22
36	25
36	30
36	31
36	58
36	35
36	37
36	38
36	48
36	52
36	53
36	54
36	56
36	60
36	61
36	70
36	73
36	74
59	6
59	7
59	13
59	25
59	30
59	31
59	58
59	37
59	38
59	54
59	56
59	60
59	69
59	70
59	73
59	74
27	8
27	13
27	14
27	21
27	25
27	30
27	31
27	58
27	35
27	37
27	47
27	53
27	54
27	56
27	69
27	70
27	74
32	6
32	8
32	13
32	14
32	21
32	25
32	30
32	31
32	58
32	35
32	37
32	38
32	54
32	56
32	60
32	70
32	73
32	74
24	6
24	21
24	25
24	30
24	37
24	38
24	56
24	60
24	70
24	73
11	6
11	7
11	8
11	13
11	14
11	21
11	22
11	25
11	30
11	31
11	58
11	35
11	37
11	38
11	47
11	53
11	54
11	55
11	56
11	60
11	70
11	73
11	74
6	15
15	25
15	54
15	60
7	39
39	8
39	13
39	14
39	25
39	30
39	31
39	58
39	37
39	38
39	45
39	48
39	54
39	55
39	69
39	70
39	73
39	74
8	52
13	17
13	23
13	67
13	22
13	35
13	60
17	38
17	70
23	25
23	58
23	37
23	38
23	73
23	74
67	25
67	37
67	73
14	3
3	37
3	53
3	74
21	68
21	63
21	22
21	52
68	31
68	61
63	25
63	37
63	38
63	54
63	60
22	28
22	30
22	37
22	45
22	73
22	52
28	38
30	35
30	52
37	49
37	52
37	61
45	35
45	57
45	52
45	61
73	61
73	20
73	1
52	25
52	69
52	61
25	1
1	55
49	60
48	16
70	20
20	74
74	66

## Sheet: D1
Consumer	Resource
8	2
8	50
8	39
8	41
8	42
8	40
8	4
8	49
8	26
8	64
8	12
8	43
8	44
8	59
8	27
8	32
8	11
8	63
2	13
2	14
2	18
2	21
2	25
2	30
2	31
2	34
2	58
2	35
2	37
2	38
2	46
2	48
2	54
2	61
2	62
2	69
2	71
2	73
50	13
50	14
50	18
50	21
50	25
50	30
50	31
50	34
50	58
50	35
50	37
50	38
50	46
50	48
50	54
50	61
50	62
50	69
50	71
50	73
39	13
39	18
39	58
39	35
39	37
39	38
39	48
39	54
39	62
39	69
39	71
39	73
41	13
41	18
41	25
41	58
41	37
41	48
41	54
41	62
41	71
41	73
42	13
42	18
42	25
42	30
42	31
42	58
42	37
42	48
42	54
42	62
42	71
42	73
40	13
40	18
40	21
40	25
40	30
40	31
40	58
40	35
40	37
40	54
40	71
40	73
4	13
4	18
4	25
4	30
4	58
4	37
4	38
4	48
4	54
4	62
4	71
4	73
49	13
49	37
49	71
26	13
26	18
26	21
26	25
26	30
26	31
26	58
26	35
26	37
26	48
26	54
26	62
26	71
26	73
64	13
64	21
64	25
64	58
64	37
64	38
64	54
64	62
64	73
12	13
12	14
12	18
12	21
12	25
12	31
12	58
12	35
12	37
12	38
12	54
12	62
12	71
12	73
43	13
43	21
43	25
43	30
43	31
43	58
43	37
43	38
43	54
43	61
43	62
43	71
43	73
44	13
44	18
44	21
44	25
44	30
44	31
44	58
44	35
44	37
44	38
44	62
44	71
44	73
59	13
59	21
59	25
59	30
59	58
59	37
59	38
59	54
59	62
59	71
59	73
27	13
27	21
27	25
27	30
27	58
27	35
27	37
27	69
27	71
27	73
32	13
32	18
32	21
32	25
32	30
32	31
32	58
32	35
32	37
32	38
32	54
32	62
32	71
32	73
11	13
11	14
11	18
11	21
11	25
11	30
11	31
11	58
11	35
11	37
11	38
11	54
11	62
11	71
11	73
63	13
63	18
63	25
63	38
63	71
63	73
13	57
13	36
13	68
13	20
13	24
57	18
57	35
57	37
57	38
57	73
36	18
36	25
36	30
36	31
36	58
36	37
36	38
36	62
36	71
36	73
68	18
68	31
68	37
20	62
20	73
24	18
24	30
24	35
24	38
24	54
24	69
24	73
14	65
65	37
21	67
67	25
67	73
35	37
62	28

## Sheet: D2
Consumer	Resource
6	2
6	50
6	32
6	11
2	14
2	21
2	25
2	34
2	58
2	35
2	37
2	38
2	48
2	54
2	55
2	69
2	71
2	72
2	73
50	14
50	21
50	25
50	58
50	35
50	37
50	38
50	54
50	55
50	71
50	72
50	73
32	14
32	21
32	25
32	58
32	35
32	37
32	38
32	72
32	73
11	14
11	21
11	25
11	58
11	72
14	26
14	27
14	1
26	21
26	25
26	58
26	37
26	38
26	54
26	69
26	71
26	72
26	73
27	21
27	35
27	54
27	55
27	69
27	71
27	72
1	21
1	38
21	40
21	4
21	64
21	12
21	43
21	44
21	36
21	15
21	59
21	24
21	63
40	37
40	38
40	72
40	73
4	37
4	38
4	71
4	72
4	73
64	25
64	58
64	35
64	37
64	38
64	54
64	72
64	73
12	25
12	34
12	58
12	35
12	37
12	38
12	48
12	54
12	55
12	69
12	71
12	72
12	73
43	25
43	37
43	38
43	72
43	73
44	25
44	58
44	37
44	38
44	71
44	72
44	73
36	25
36	58
36	37
36	38
36	54
36	72
36	73
15	37
15	72
15	73
59	25
59	58
59	37
59	38
59	54
59	69
59	71
59	72
24	25
24	58
24	37
24	38
24	72
24	73
63	25
63	37
63	38
63	72
25	41
25	42
25	17
41	58
41	37
41	38
41	48
41	54
41	55
41	71
41	72
41	73
42	58
42	37
42	38
42	48
42	71
42	72
42	73
17	37
17	72
35	37
37	39
37	23
39	54
39	72
39	73
23	38
23	72
38	67
38	28
67	72
28	72
72	3
72	49
72	57
72	66
72	20

## Sheet: D3
Consumer	Resource
6	2
6	50
6	39
6	42
6	4
6	26
6	64
6	12
6	43
6	36
6	59
6	27
6	24
6	11
2	8
2	9
2	13
2	14
2	18
2	25
2	30
2	34
2	58
2	35
2	37
2	38
2	48
2	54
2	61
2	71
2	73
50	8
50	9
50	13
50	14
50	18
50	25
50	30
50	58
50	35
50	37
50	38
50	48
50	54
50	61
50	71
50	73
39	8
39	9
39	13
39	25
39	30
39	58
39	37
39	38
39	54
39	71
39	73
42	8
42	9
42	13
42	14
42	18
42	25
42	58
42	37
42	38
42	54
42	73
4	9
4	18
4	25
4	30
4	58
4	37
4	38
4	48
4	54
4	71
4	73
26	8
26	9
26	13
26	18
26	25
26	30
26	58
26	37
26	38
26	48
26	54
26	71
26	73
64	9
64	13
64	18
64	25
64	30
64	37
64	38
64	54
64	71
64	73
12	8
12	9
12	13
12	14
12	18
12	25
12	30
12	58
12	35
12	37
12	38
12	48
12	54
12	71
12	73
43	9
43	13
43	18
43	25
43	30
43	58
43	37
43	38
43	54
43	71
43	73
36	9
36	13
36	18
36	25
36	58
36	37
36	38
36	54
36	71
36	73
59	8
59	13
59	18
59	25
59	30
59	37
59	38
59	48
59	54
59	71
59	73
27	9
27	25
27	30
27	37
27	71
24	25
24	30
24	38
24	54
24	71
24	73
11	8
11	9
11	13
11	18
11	25
11	37
11	38
11	54
11	71
11	73
8	40
40	9
40	13
40	18
40	58
40	37
40	38
40	73
9	41
9	17
9	65
9	44
9	15
9	32
41	13
41	18
41	30
41	37
41	38
41	54
41	71
41	73
17	25
17	37
17	73
65	30
65	37
44	18
44	25
44	37
44	38
44	71
44	73
15	38
15	73
32	13
32	18
32	25
32	30
32	58
32	37
32	38
32	54
32	73
18	3
18	49
18	23
18	1
18	63
3	73
49	37
49	73
23	37
23	38
23	54
23	73
1	37
63	25
63	37
63	54
25	57
57	38
58	16
35	37
38	20
73	66
73	28

## Sheet: D4
Consumer	Resource
6	2
6	50
6	39
6	42
6	4
6	26
6	64
6	23
6	12
6	43
6	36
6	59
6	32
6	11
2	8
2	13
2	14
2	25
2	30
2	31
2	34
2	58
2	35
2	37
2	38
2	46
2	48
2	54
2	55
2	56
2	69
2	71
2	72
2	73
50	8
50	13
50	14
50	25
50	30
50	31
50	58
50	35
50	37
50	38
50	48
50	54
50	55
50	56
50	69
50	71
50	72
50	73
39	13
39	25
39	58
39	37
39	38
39	54
39	56
39	71
39	72
39	73
42	13
42	25
42	30
42	58
42	37
42	38
42	54
42	71
42	72
42	73
4	13
4	25
4	30
4	58
4	38
4	55
4	56
4	71
4	72
4	73
26	8
26	25
26	30
26	58
26	37
26	38
26	71
26	72
26	73
64	8
64	13
64	25
64	30
64	34
64	58
64	37
64	38
64	56
64	71
64	72
64	73
23	13
23	58
23	37
23	38
23	71
23	72
12	8
12	13
12	25
12	30
12	31
12	58
12	37
12	38
12	54
12	55
12	56
12	71
12	72
12	73
43	13
43	25
43	30
43	31
43	34
43	58
43	35
43	37
43	38
43	71
43	72
43	73
36	13
36	25
36	30
36	31
36	58
36	37
36	38
36	54
36	56
36	71
36	72
36	73
59	8
59	13
59	25
59	30
59	58
59	37
59	38
59	71
59	72
59	73
32	8
32	13
32	25
32	30
32	31
32	58
32	37
32	38
32	54
32	56
32	72
32	73
11	8
11	13
11	25
11	30
11	58
11	35
11	37
11	38
11	54
11	56
11	71
11	72
11	73
13	41
13	40
13	49
13	57
13	44
13	66
13	67
13	15
13	27
41	25
41	30
41	31
41	58
41	37
41	38
41	71
41	72
41	73
40	25
40	30
40	31
40	58
40	37
40	38
40	54
40	71
40	72
40	73
49	35
49	72
49	73
57	37
57	72
44	25
44	30
44	34
44	58
44	37
44	38
44	71
44	72
44	73
66	38
67	37
67	38
67	55
67	72
15	25
15	58
15	37
15	38
15	72
15	73
27	30
27	58
27	37
27	56
27	69
27	71
27	72
25	17
25	28
25	24
17	37
17	38
17	71
17	72
17	73
28	72
24	37
24	72
24	73
30	1
1	58
58	20
58	63
20	72
63	73
35	37
38	68
72	3
