# Supplementary material for: Network rewiring conserves the topology of drought-impaired food webs
Source: Commun Biol. 2025 Nov 24;8:1641. doi: 10.1038/s42003-025-09035-2 (PMC12644991; doi:10.1038/s42003-025-09035-2)
Supplement: Supplementary file 4 — Supplementary Data 2 [file 42003_2025_9035_MOESM4_ESM.xlsx]

## Sheet: Table 1
			Control			Drought
WebID	SpeciesType	SpeciesID	Degree	eigenvector	pagerank	Degree	eigenvector	pagerank
2	0	1	2	0.004269	0.0049871	3	0.0085598	0.0098553
3	0	1	4	0.0056205	0.0063524	2	0.0054669	0.0064969
4	0	1	3	0.0033892	0.0053535	2	0.0046186	0.0059524
1	0	2	30	0.036306	0.052184	21	0.032666	0.03843
2	0	2	34	0.037216	0.052826	16	0.0376	0.040272
3	0	2	31	0.029313	0.041035	18	0.033608	0.038315
4	0	2	33	0.031092	0.039557	21	0.032044	0.041523
2	0	3	2	0.004269	0.0049871	1	0.0044069	0.0057609
3	0	3	4	0.0048248	0.0066064	2	0.0053988	0.0066473
4	0	3	4	0.0043225	0.0064308	1	0.0027457	0.0044944
1	0	4	10	0.019094	0.016026	13	0.025728	0.022433
2	0	4	14	0.021631	0.020068	6	0.021119	0.016321
3	0	4	23	0.026079	0.025838	12	0.027874	0.023774
4	0	4	20	0.022994	0.022154	11	0.023307	0.020102
1	0	11	21	0.031687	0.032188	16	0.03012	0.027346
2	0	11	3	0.0046547	0.0062715	6	0.016432	0.016893
3	0	11	13	0.016997	0.015111	11	0.026687	0.021748
4	0	11	24	0.026462	0.026152	14	0.028484	0.024714
1	0	12	19	0.030092	0.028813	15	0.028386	0.025884
2	0	12	25	0.033831	0.035023	14	0.035302	0.035373
3	0	12	25	0.028018	0.027766	16	0.03304	0.031378
4	0	12	26	0.027762	0.0288	15	0.029433	0.026427
2	0	15	5	0.0099011	0.008682	4	0.015166	0.012022
3	0	15	5	0.0060306	0.0075814	3	0.0081148	0.0083462
4	0	15	4	0.0047726	0.0061799	7	0.017595	0.013668
2	0	17	10	0.01543	0.015105	3	0.011743	0.0099284
3	0	17	5	0.0057961	0.0074085	4	0.010864	0.0099666
4	0	17	3	0.0040783	0.0051895	6	0.01491	0.012055
1	0	20	2	0.0040283	0.0052435	3	0.0067366	0.0076904
2	0	20	4	0.0075841	0.0074919	1	0.0044069	0.0057609
3	0	20	3	0.00423	0.0053689	1	0.0027251	0.0048212
4	0	20	3	0.0039781	0.0052661	2	0.0052319	0.0060484
2	0	23	5	0.0081012	0.0087796	3	0.012123	0.010018
3	0	23	11	0.014073	0.013252	5	0.013525	0.011743
4	0	23	7	0.0097566	0.0090683	7	0.016901	0.013611
1	0	24	12	0.020939	0.018829	8	0.014233	0.015308
2	0	24	6	0.0088283	0.0098329	7	0.025144	0.018332
3	0	24	10	0.01328	0.012199	7	0.017031	0.014945
4	0	24	11	0.014172	0.012841	4	0.010152	0.0090081
1	0	26	13	0.022763	0.020297	15	0.028696	0.025481
2	0	26	19	0.02693	0.026836	11	0.032142	0.027345
3	0	26	18	0.022394	0.020024	14	0.031539	0.027149
4	0	26	20	0.023618	0.021887	10	0.022545	0.018237
1	0	27	13	0.022583	0.020082	11	0.02118	0.019663
2	0	27	10	0.013366	0.016665	8	0.017858	0.021486
3	0	27	16	0.019538	0.018342	6	0.014431	0.013073
4	0	27	18	0.01983	0.020041	8	0.016435	0.015848
3	0	28	3	0.0040969	0.0054276	1	0.0028509	0.0049129
4	0	28	2	0.0024358	0.0042908	2	0.0051401	0.0059999
1	0	32	17	0.027995	0.02588	15	0.029521	0.025293
2	0	32	7	0.011985	0.011244	10	0.029228	0.025457
3	0	32	17	0.021039	0.019391	10	0.024618	0.020254
4	0	32	19	0.023038	0.020683	13	0.026521	0.023074
1	0	36	16	0.026766	0.024524	11	0.022352	0.019397
2	0	36	16	0.023546	0.022894	8	0.027357	0.020479
3	0	36	19	0.023099	0.021247	11	0.027005	0.021849
4	0	36	22	0.025579	0.023997	13	0.027642	0.022921
1	0	39	8	0.014422	0.013475	13	0.024098	0.022873
2	0	39	10	0.016649	0.014993	4	0.013913	0.012078
3	0	39	20	0.024629	0.022096	12	0.027937	0.023537
4	0	39	18	0.019563	0.020508	11	0.024378	0.019782
1	0	40	11	0.019614	0.01751	13	0.025855	0.022235
2	0	40	12	0.019727	0.017462	5	0.018883	0.014189
3	0	40	17	0.02089	0.019222	8	0.01903	0.017
4	0	40	15	0.018455	0.016898	11	0.024399	0.01986
1	0	41	8	0.01455	0.01336	11	0.022264	0.019498
2	0	41	15	0.022422	0.02163	10	0.028309	0.025451
3	0	41	18	0.022325	0.020106	9	0.02252	0.018369
4	0	41	14	0.018032	0.015878	10	0.023121	0.018277
1	0	42	13	0.023238	0.020054	13	0.0255	0.022475
2	0	42	15	0.023392	0.021483	8	0.024896	0.020909
3	0	42	21	0.02554	0.023105	12	0.026946	0.024069
4	0	42	23	0.025426	0.025158	11	0.025143	0.019726
1	0	43	14	0.023734	0.021702	14	0.026424	0.024542
2	0	43	10	0.017136	0.014914	6	0.022219	0.016267
3	0	43	15	0.019268	0.017125	12	0.02902	0.02353
4	0	43	16	0.019519	0.017885	13	0.026385	0.023522
1	0	44	11	0.019901	0.017435	14	0.027673	0.023842
2	0	44	12	0.018521	0.017922	8	0.02738	0.020464
3	0	44	14	0.018151	0.016082	7	0.018378	0.015097
4	0	44	12	0.015374	0.014017	10	0.022541	0.018609
1	0	49	2	0.0045283	0.0052921	4	0.009067	0.0090061
2	0	49	1	0.0021757	0.0037181	1	0.0044069	0.0057609
3	0	49	5	0.0065825	0.0073459	3	0.0083178	0.0083485
4	0	49	2	0.0027704	0.0042503	4	0.0084763	0.0093324
1	0	50	28	0.035951	0.045349	21	0.032666	0.03843
2	0	50	28	0.03425	0.042197	13	0.034877	0.032131
3	0	50	27	0.028755	0.030545	17	0.033418	0.034174
4	0	50	31	0.030376	0.03552	19	0.031327	0.035685
1	0	57	3	0.0065197	0.0066804	6	0.012444	0.012018
2	0	57	3	0.0047524	0.0061361	1	0.0044069	0.0057609
3	0	57	6	0.0076779	0.0084756	2	0.0052803	0.0065003
4	0	57	1	0.00061344	0.0035159	3	0.0077805	0.0075179
1	0	59	13	0.021736	0.020539	12	0.024488	0.02082
2	0	59	19	0.027067	0.026933	9	0.027471	0.022928
3	0	59	20	0.023594	0.022582	12	0.027217	0.023634
4	0	59	17	0.020376	0.018908	11	0.025005	0.019766
1	0	63	4	0.0075352	0.0080132	7	0.014804	0.013372
2	0	63	4	0.0072021	0.007429	5	0.018925	0.014186
3	0	63	8	0.011147	0.010163	4	0.010504	0.009811
4	0	63	6	0.0077227	0.0081227	2	0.004923	0.0059519
1	0	64	10	0.018044	0.015952	10	0.020621	0.017921
2	0	64	20	0.028982	0.027921	9	0.029144	0.022705
3	0	64	18	0.022729	0.020104	11	0.027238	0.021688
4	0	64	17	0.020618	0.019021	13	0.026924	0.023292
3	0	65	1	0.001049	0.0035406	3	0.0074729	0.0081172
4	0	66	1	0.0013367	0.0033318	2	0.0049567	0.0059903
1	0	67	3	0.0051931	0.006698	3	0.0060551	0.0076136
2	0	67	5	0.00813	0.0088584	2	0.0081235	0.0079283
4	0	67	4	0.005832	0.0061378	5	0.010929	0.010979
1	0	68	1	0.001883	0.0039359	4	0.0082265	0.00911
4	0	68	3	0.0028519	0.0053696	1	0.0024969	0.0044617
2	1	6	13	0.020331	0.019013	4	0.010429	0.012068
3	1	6	19	0.021953	0.021922	14	0.028775	0.026957
4	1	6	15	0.019144	0.016896	14	0.02621	0.024523
1	1	8	13	0.022143	0.020145	18	0.030911	0.030547
3	1	8	14	0.018454	0.016006	9	0.019491	0.018398
4	1	8	9	0.012027	0.010938	8	0.015917	0.015245
1	1	13	8	0.013854	0.013759	23	0.035309	0.039507
3	1	13	22	0.024916	0.024842	14	0.029289	0.026869
4	1	13	23	0.026767	0.025279	22	0.034351	0.039489
1	1	14	1	0.0025392	0.0040235	5	0.0087162	0.012098
2	1	14	2	0.0049813	0.0049869	7	0.015598	0.019264
4	1	14	13	0.016298	0.015109	2	0.0045377	0.0061559
1	1	21	17	0.026733	0.026402	13	0.02298	0.023211
2	1	21	8	0.013885	0.012662	18	0.039266	0.044321
1	1	25	13	0.022811	0.020461	18	0.030584	0.030794
2	1	25	14	0.020476	0.021252	16	0.037797	0.03916
3	1	25	23	0.025099	0.026055	19	0.034008	0.037461
4	1	25	22	0.023746	0.024886	20	0.033439	0.035354
1	1	30	11	0.019231	0.017776	14	0.025231	0.024129
3	1	30	24	0.026788	0.026714	14	0.02682	0.02764
4	1	30	21	0.026093	0.022427	17	0.029779	0.030217
1	1	31	10	0.016261	0.016548	12	0.021862	0.021437
4	1	31	14	0.017724	0.016172	8	0.015816	0.015269
1	1	34	2	0.0050536	0.0054028	2	0.0044902	0.0063095
2	1	34	4	0.0081746	0.0074345	2	0.0064355	0.007553
3	1	34	1	0.001662	0.0035817	1	0.0025251	0.0048674
4	1	34	2	0.0035204	0.004296	4	0.0077258	0.0091963
1	1	35	4	0.0082707	0.00808	13	0.02352	0.022868
2	1	35	5	0.0058829	0.01009	7	0.020243	0.018345
3	1	35	8	0.0083734	0.011445	4	0.010437	0.0099379
4	1	35	13	0.018313	0.014799	6	0.011649	0.012664
1	1	37	24	0.032731	0.039403	22	0.034672	0.038422
2	1	37	20	0.027833	0.029432	21	0.045302	0.051687
3	1	37	25	0.027742	0.02793	24	0.038851	0.047948
4	1	37	25	0.026362	0.028336	23	0.035963	0.040374
1	1	38	17	0.026923	0.027928	15	0.02517	0.026057
2	1	38	11	0.019574	0.016102	20	0.042101	0.051058
3	1	38	16	0.020419	0.018051	21	0.036271	0.0434
4	1	38	21	0.023278	0.02404	22	0.034871	0.040742
1	1	46	1	0.0025392	0.0040235	2	0.0044902	0.0063095
4	1	46	2	0.0035204	0.004296	1	0.0022945	0.0045624
1	1	48	6	0.011735	0.010707	7	0.01317	0.013709
2	1	48	7	0.013884	0.01109	4	0.011132	0.011943
3	1	48	12	0.015153	0.014393	6	0.014027	0.013233
4	1	48	14	0.017147	0.017593	2	0.0045377	0.0061559
1	1	54	10	0.018769	0.016018	15	0.026891	0.025659
2	1	54	12	0.020578	0.017509	10	0.025068	0.025286
3	1	54	15	0.019637	0.01699	17	0.033038	0.032633
4	1	54	15	0.018432	0.017095	9	0.017856	0.016728
2	1	55	4	0.0080523	0.0073738	5	0.01359	0.014108
4	1	55	8	0.010476	0.010494	5	0.0090968	0.011064
4	1	56	13	0.017768	0.014625	10	0.019083	0.018426
1	1	58	20	0.029961	0.031322	17	0.030807	0.028505
2	1	58	26	0.031214	0.04097	13	0.033129	0.031623
3	1	58	25	0.02603	0.028767	12	0.023728	0.025963
4	1	58	17	0.021907	0.018565	22	0.034722	0.040143
3	1	61	12	0.016211	0.01446	2	0.0050359	0.0065729
1	1	62	19	0.028473	0.031099	17	0.02817	0.031771
2	1	69	2	0.0035256	0.0051223	5	0.013274	0.014122
4	1	69	9	0.012244	0.010946	3	0.0057145	0.0078368
1	1	71	16	0.027689	0.024053	18	0.03103	0.030523
2	1	71	11	0.019728	0.01628	10	0.025331	0.025107
3	1	71	19	0.021186	0.021867	15	0.029824	0.028817
1	1	73	16	0.025583	0.025351	22	0.034537	0.037811
2	1	73	10	0.017674	0.015093	16	0.037313	0.039222
3	1	73	20	0.024435	0.02207	24	0.037944	0.05219
4	1	73	23	0.024955	0.026031	21	0.034031	0.037314

## Sheet: Fig. 3a
		Control	Drought
WebID	SpeciesID	Degree	Degree
1	2	30	21
1	4	10	13
1	8	13	18
1	11	21	16
1	12	19	15
1	13	8	23
1	14	1	5
1	20	2	3
1	21	17	13
1	24	12	8
1	25	13	18
1	26	13	15
1	27	13	11
1	30	11	14
1	31	10	12
1	32	17	15
1	34	2	2
1	35	4	13
1	36	16	11
1	37	24	22
1	38	17	15
1	39	8	13
1	40	11	13
1	41	8	11
1	42	13	13
1	43	14	14
1	44	11	14
1	46	1	2
1	48	6	7
1	49	2	4
1	50	28	21
1	54	10	15
1	57	3	6
1	58	20	17
1	59	13	12
1	62	19	17
1	63	4	7
1	64	10	10
1	67	3	3
1	68	1	4
1	71	16	18
1	73	16	22
2	1	2	3
2	2	34	16
2	3	2	1
2	4	14	6
2	6	13	4
2	11	3	6
2	12	25	14
2	14	2	7
2	15	5	4
2	17	10	3
2	20	4	1
2	21	8	18
2	23	5	3
2	24	6	7
2	25	14	16
2	26	19	11
2	27	10	8
2	32	7	10
2	34	4	2
2	35	5	7
2	36	16	8
2	37	20	21
2	38	11	20
2	39	10	4
2	40	12	5
2	41	15	10
2	42	15	8
2	43	10	6
2	44	12	8
2	48	7	4
2	49	1	1
2	50	28	13
2	54	12	10
2	55	4	5
2	57	3	1
2	58	26	13
2	59	19	9
2	63	4	5
2	64	20	9
2	67	5	2
2	69	2	5
2	71	11	10
2	73	10	16
3	1	4	2
3	2	31	18
3	3	4	2
3	4	23	12
3	6	19	14
3	8	14	9
3	11	13	11
3	12	25	16
3	13	22	14
3	15	5	3
3	17	5	4
3	20	3	1
3	23	11	5
3	24	10	7
3	25	23	19
3	26	18	14
3	27	16	6
3	28	3	1
3	30	24	14
3	32	17	10
3	34	1	1
3	35	8	4
3	36	19	11
3	37	25	24
3	38	16	21
3	39	20	12
3	40	17	8
3	41	18	9
3	42	21	12
3	43	15	12
3	44	14	7
3	48	12	6
3	49	5	3
3	50	27	17
3	54	15	17
3	57	6	2
3	58	25	12
3	59	20	12
3	61	12	2
3	63	8	4
3	64	18	11
3	65	1	3
3	71	19	15
3	73	20	24
4	1	3	2
4	2	33	21
4	3	4	1
4	4	20	11
4	6	15	14
4	8	9	8
4	11	24	14
4	12	26	15
4	13	23	22
4	14	13	2
4	15	4	7
4	17	3	6
4	20	3	2
4	23	7	7
4	24	11	4
4	25	22	20
4	26	20	10
4	27	18	8
4	28	2	2
4	30	21	17
4	31	14	8
4	32	19	13
4	34	2	4
4	35	13	6
4	36	22	13
4	37	25	23
4	38	21	22
4	39	18	11
4	40	15	11
4	41	14	10
4	42	23	11
4	43	16	13
4	44	12	10
4	46	2	1
4	48	14	2
4	49	2	4
4	50	31	19
4	54	15	9
4	55	8	5
4	56	13	10
4	57	1	3
4	58	17	22
4	59	17	11
4	63	6	2
4	64	17	13
4	66	1	2
4	67	4	5
4	68	3	1
4	69	9	3
4	73	23	21

## Sheet: Fig. 3b
Species_Type	Species_ID	Diff_deg		Species_Type
0	1	-9		0=resource
0	1	-18		1=consumers
0	1	-13
0	1	-12
0	2	-7
0	2	-15
0	2	-10
0	2	-12
0	4	-4
0	4	-11
0	4	-9
0	4	-11
0	5	-5
0	5	-8
0	5	-8
0	5	-9
0	6	0
0	6	-7
0	6	-9
0	6	-12
0	7	3
0	7	-8
0	7	-11
0	7	-9
0	8	-1
0	8	-10
0	8	-8
0	8	-6
0	9	-2
0	9	-2
0	9	-10
0	9	-10
0	11	0
0	11	-11
0	11	-7
0	11	-4
0	13	2
0	13	-8
0	13	-4
0	13	-10
0	15	2
0	15	-7
0	15	-9
0	15	-4
0	16	5
0	16	-6
0	16	-8
0	16	-7
0	17	3
0	17	-5
0	17	-9
0	17	-4
0	19	-5
0	19	3
0	19	-2
0	19	-10
0	20	-4
0	20	1
0	20	-3
0	20	-7
0	21	-2
0	21	3
0	21	-7
0	21	-6
0	23	-2
0	23	-6
0	23	0
0	24	0
0	24	-4
0	24	-3
0	24	-3
0	25	3
0	25	-4
0	25	-7
0	25	-2
0	26	-1
0	26	-2
0	26	-3
0	29	-7
0	29	-1
0	29	3
0	31	1
0	31	-3
0	31	-2
0	31	-1
0	32	-2
0	32	0
0	35	3
0	35	1
0	35	-4
0	35	-4
0	37	1
0	37	-2
0	37	-1
0	39	0
0	39	-3
0	39	1
0	42	3
0	42	-2
0	42	-4
0	42	2
0	43	-1
0	43	-2
0	43	3
0	48	2
0	48	0
0	48	-2
0	48	2
0	49	3
0	49	-2
0	50	1
0	52	2
1	3	-10
1	10	-3
1	10	-13
1	10	-13
1	10	5
1	12	-9
1	12	-5
1	12	-1
1	14	1
1	14	-3
1	14	-6
1	14	-12
1	18	3
1	18	-10
1	18	-4
1	22	-3
1	27	2
1	27	-6
1	28	-2
1	30	3
1	30	-6
1	33	-2
1	33	1
1	33	-1
1	33	-2
1	34	1
1	34	-3
1	36	2
1	36	-1
1	36	-4
1	38	4
1	38	5
1	38	-11
1	40	5
1	40	-5
1	40	-1
1	41	5
1	41	-2
1	41	2
1	41	-6
1	44	0
1	44	-2
1	44	0
1	44	2
1	45	9
1	45	2
1	45	-4
1	45	-7
1	46	1
1	46	-1
1	47	5
1	47	2
1	47	-4
1	47	-2
1	51	15
1	51	-8
1	51	-1
1	53	-4
1	53	10
1	54	-2
1	54	9
1	54	5
1	54	1
1	55	6
1	55	6
1	55	4
1	55	-2

## Sheet: Fig. 3c
		Control	Drought
WebID	SpeciesID	eigenvector	eigenvector
1	2	0.036306	0.032666
1	4	0.019094	0.025728
1	8	0.022143	0.030911
1	11	0.031687	0.03012
1	12	0.030092	0.028386
1	13	0.013854	0.035309
1	14	0.0025392	0.0087162
1	20	0.0040283	0.0067366
1	21	0.026733	0.02298
1	24	0.020939	0.014233
1	25	0.022811	0.030584
1	26	0.022763	0.028696
1	27	0.022583	0.02118
1	30	0.019231	0.025231
1	31	0.016261	0.021862
1	32	0.027995	0.029521
1	34	0.0050536	0.0044902
1	35	0.0082707	0.02352
1	36	0.026766	0.022352
1	37	0.032731	0.034672
1	38	0.026923	0.02517
1	39	0.014422	0.024098
1	40	0.019614	0.025855
1	41	0.01455	0.022264
1	42	0.023238	0.0255
1	43	0.023734	0.026424
1	44	0.019901	0.027673
1	46	0.0025392	0.0044902
1	48	0.011735	0.01317
1	49	0.0045283	0.009067
1	50	0.035951	0.032666
1	54	0.018769	0.026891
1	57	0.0065197	0.012444
1	58	0.029961	0.030807
1	59	0.021736	0.024488
1	62	0.028473	0.02817
1	63	0.0075352	0.014804
1	64	0.018044	0.020621
1	67	0.0051931	0.0060551
1	68	0.001883	0.0082265
1	71	0.027689	0.03103
1	73	0.025583	0.034537
2	1	0.004269	0.0085598
2	2	0.037216	0.0376
2	3	0.004269	0.0044069
2	4	0.021631	0.021119
2	6	0.020331	0.010429
2	11	0.0046547	0.016432
2	12	0.033831	0.035302
2	14	0.0049813	0.015598
2	15	0.0099011	0.015166
2	17	0.01543	0.011743
2	20	0.0075841	0.0044069
2	21	0.013885	0.039266
2	23	0.0081012	0.012123
2	24	0.0088283	0.025144
2	25	0.020476	0.037797
2	26	0.02693	0.032142
2	27	0.013366	0.017858
2	32	0.011985	0.029228
2	34	0.0081746	0.0064355
2	35	0.0058829	0.020243
2	36	0.023546	0.027357
2	37	0.027833	0.045302
2	38	0.019574	0.042101
2	39	0.016649	0.013913
2	40	0.019727	0.018883
2	41	0.022422	0.028309
2	42	0.023392	0.024896
2	43	0.017136	0.022219
2	44	0.018521	0.02738
2	48	0.013884	0.011132
2	49	0.0021757	0.0044069
2	50	0.03425	0.034877
2	54	0.020578	0.025068
2	55	0.0080523	0.01359
2	57	0.0047524	0.0044069
2	58	0.031214	0.033129
2	59	0.027067	0.027471
2	63	0.0072021	0.018925
2	64	0.028982	0.029144
2	67	0.00813	0.0081235
2	69	0.0035256	0.013274
2	71	0.019728	0.025331
2	73	0.017674	0.037313
3	1	0.0056205	0.0054669
3	2	0.029313	0.033608
3	3	0.0048248	0.0053988
3	4	0.026079	0.027874
3	6	0.021953	0.028775
3	8	0.018454	0.019491
3	11	0.016997	0.026687
3	12	0.028018	0.03304
3	13	0.024916	0.029289
3	15	0.0060306	0.0081148
3	17	0.0057961	0.010864
3	20	0.00423	0.0027251
3	23	0.014073	0.013525
3	24	0.01328	0.017031
3	25	0.025099	0.034008
3	26	0.022394	0.031539
3	27	0.019538	0.014431
3	28	0.0040969	0.0028509
3	30	0.026788	0.02682
3	32	0.021039	0.024618
3	34	0.001662	0.0025251
3	35	0.0083734	0.010437
3	36	0.023099	0.027005
3	37	0.027742	0.038851
3	38	0.020419	0.036271
3	39	0.024629	0.027937
3	40	0.02089	0.01903
3	41	0.022325	0.02252
3	42	0.02554	0.026946
3	43	0.019268	0.02902
3	44	0.018151	0.018378
3	48	0.015153	0.014027
3	49	0.0065825	0.0083178
3	50	0.028755	0.033418
3	54	0.019637	0.033038
3	57	0.0076779	0.0052803
3	58	0.02603	0.023728
3	59	0.023594	0.027217
3	61	0.016211	0.0050359
3	63	0.011147	0.010504
3	64	0.022729	0.027238
3	65	0.001049	0.0074729
3	71	0.021186	0.029824
3	73	0.024435	0.037944
4	1	0.0033892	0.0046186
4	2	0.031092	0.032044
4	3	0.0043225	0.0027457
4	4	0.022994	0.023307
4	6	0.019144	0.02621
4	8	0.012027	0.015917
4	11	0.026462	0.028484
4	12	0.027762	0.029433
4	13	0.026767	0.034351
4	14	0.016298	0.0045377
4	15	0.0047726	0.017595
4	17	0.0040783	0.01491
4	20	0.0039781	0.0052319
4	23	0.0097566	0.016901
4	24	0.014172	0.010152
4	25	0.023746	0.033439
4	26	0.023618	0.022545
4	27	0.01983	0.016435
4	28	0.0024358	0.0051401
4	30	0.026093	0.029779
4	31	0.017724	0.015816
4	32	0.023038	0.026521
4	34	0.0035204	0.0077258
4	35	0.018313	0.011649
4	36	0.025579	0.027642
4	37	0.026362	0.035963
4	38	0.023278	0.034871
4	39	0.019563	0.024378
4	40	0.018455	0.024399
4	41	0.018032	0.023121
4	42	0.025426	0.025143
4	43	0.019519	0.026385
4	44	0.015374	0.022541
4	46	0.0035204	0.0022945
4	48	0.017147	0.0045377
4	49	0.0027704	0.0084763
4	50	0.030376	0.031327
4	54	0.018432	0.017856
4	55	0.010476	0.0090968
4	56	0.017768	0.019083
4	57	0.00061344	0.0077805
4	58	0.021907	0.034722
4	59	0.020376	0.025005
4	63	0.0077227	0.004923
4	64	0.020618	0.026924
4	66	0.0013367	0.0049567
4	67	0.005832	0.010929
4	68	0.0028519	0.0024969
4	69	0.012244	0.0057145
4	73	0.024955	0.034031

## Sheet: Fig. 3d
Species_Type	Species_ID	Diff_Eig
0	3	-0.00140289
0	3	0.00449166
0	3	-0.00510698
0	3	-0.00339477
0	5	0.000137882
0	5	0.000574002
0	5	-0.00157689
0	6	0.00270828
0	6	-0.00317717
0	6	-0.00150483
0	6	0.00125385
0	8	-0.00364023
0	8	0.000383704
0	8	0.0042945
0	8	0.000952493
0	10	-0.00124599
0	10	0.00270425
0	11	-0.00328504
0	11	0.000626827
0	11	0.00466297
0	11	0.000950408
0	12	0.00226196
0	12	0.00150434
0	12	0.00140577
0	12	-0.000282444
0	15	-0.00441328
0	15	0.00381034
0	15	0.00390606
0	15	0.00206347
0	17	-0.00170565
0	17	0.00147113
0	17	0.00502183
0	17	0.00167125
0	19	0.00429077
0	19	-0.000153562
0	19	0.00122936
0	21	0.000862058
0	21	-6.5206e-06
0	21	0.0050968
0	22	0.00663384
0	22	-0.000512
0	22	0.00179482
0	22	0.00031352
0	24	-0.00670608
0	24	0.0163155
0	24	0.00375156
0	24	-0.00402031
0	25	0.00624125
0	25	-0.000843904
0	25	-0.00186024
0	25	0.00594403
0	26	0.00592442
0	26	-0.000345538
0	26	-0.0023976
0	26	0.00716709
0	27	0.00275213
0	27	0.00040371
0	27	0.0036229
0	27	0.00462887
0	28	0.00634355
0	28	-0.000355005
0	31	0.00257676
0	31	0.000161788
0	31	0.00450854
0	31	0.00630609
0	32	0.00402142
0	32	-0.0005479
0	32	0.0071447
0	33	0.00453873
0	33	0.00223124
0	33	0.00173529
0	33	0.00570585
0	34	0.00361997
0	35	0.00967572
0	35	-0.00273595
0	35	0.0033074
0	35	0.00481417
0	36	0.00726862
0	36	0.0117233
0	36	-0.000642798
0	36	-0.00279971
0	37	-0.00368744
0	37	0.00506778
0	37	0.0108314
0	39	0.00771324
0	39	0.00588698
0	39	0.000195077
0	39	0.00508861
0	40	0.00593327
0	40	0.00521176
0	40	0.00914487
0	40	-0.00107303
0	41	-0.00156739
0	41	0.0117772
0	41	0.00969013
0	41	0.00202212
0	43	0.00777221
0	43	0.0088591
0	43	0.000226743
0	43	0.00716732
0	44	0.0026897
0	44	0.00508341
0	44	0.00975201
0	44	0.00686512
0	47	0.00642386
0	48	0.001526
0	48	0.0172438
0	48	0.00357854
0	48	0.00348286
0	49	0.00526502
0	49	0.00208421
0	49	0.0128223
1	1	-0.0111754
1	2	0.00143467
1	2	-0.00275201
1	2	-0.00112568
1	2	-0.0126091
1	4	-0.000302902
1	7	0.00195091
1	7	-0.00122588
1	9	-0.000563488
1	9	-0.00173903
1	9	0.000863132
1	9	0.00420538
1	13	0.00131408
1	14	-0.00990223
1	14	0.00682286
1	14	0.00706647
1	16	0.00974872
1	16	-0.00652983
1	18	0.00617694
1	18	0.0106169
1	18	-0.0117603
1	20	0.00560097
1	20	-0.00190798
1	23	0.00553754
1	23	-0.00137948
1	29	0.00599972
1	29	3.21156e-05
1	29	0.00368552
1	30	0.00084579
1	30	0.00191448
1	30	-0.0023012
1	30	0.0128152
1	38	0.00876839
1	38	0.00103717
1	38	0.0038899
1	42	0.00334101
1	42	0.00560366
1	42	0.00863775
1	45	0.0152491
1	45	0.0143599
1	45	0.00206396
1	45	-0.00666408
1	46	0.00812186
1	46	0.00449004
1	46	0.0134015
1	46	-0.000575971
1	50	0.00194162
1	50	0.0174687
1	50	0.0111089
1	50	0.00960094
1	51	-0.00375311
1	51	0.0253808
1	52	0.00777288
1	52	0.017321
1	52	0.00890887
1	52	0.00969333
1	53	0.0214554
1	53	0.00437276
1	53	0.00758441
1	54	-0.00175233
1	54	0.0225269
1	54	0.0158514
1	54	0.0115925
1	55	0.00895409
1	55	0.0196387
1	55	0.0135093
1	55	0.00907578

## Sheet: Fig. 3e
		Control	Drought
WebID	SpeciesID	pagerank	pagerank
1	2	0.052184	0.03843
1	4	0.016026	0.022433
1	8	0.020145	0.030547
1	11	0.032188	0.027346
1	12	0.028813	0.025884
1	13	0.013759	0.039507
1	14	0.0040235	0.012098
1	20	0.0052435	0.0076904
1	21	0.026402	0.023211
1	24	0.018829	0.015308
1	25	0.020461	0.030794
1	26	0.020297	0.025481
1	27	0.020082	0.019663
1	30	0.017776	0.024129
1	31	0.016548	0.021437
1	32	0.02588	0.025293
1	34	0.0054028	0.0063095
1	35	0.00808	0.022868
1	36	0.024524	0.019397
1	37	0.039403	0.038422
1	38	0.027928	0.026057
1	39	0.013475	0.022873
1	40	0.01751	0.022235
1	41	0.01336	0.019498
1	42	0.020054	0.022475
1	43	0.021702	0.024542
1	44	0.017435	0.023842
1	46	0.0040235	0.0063095
1	48	0.010707	0.013709
1	49	0.0052921	0.0090061
1	50	0.045349	0.03843
1	54	0.016018	0.025659
1	57	0.0066804	0.012018
1	58	0.031322	0.028505
1	59	0.020539	0.02082
1	62	0.031099	0.031771
1	63	0.0080132	0.013372
1	64	0.015952	0.017921
1	67	0.006698	0.0076136
1	68	0.0039359	0.00911
1	71	0.024053	0.030523
1	73	0.025351	0.037811
2	1	0.0049871	0.0098553
2	2	0.052826	0.040272
2	3	0.0049871	0.0057609
2	4	0.020068	0.016321
2	6	0.019013	0.012068
2	11	0.0062715	0.016893
2	12	0.035023	0.035373
2	14	0.0049869	0.019264
2	15	0.008682	0.012022
2	17	0.015105	0.0099284
2	20	0.0074919	0.0057609
2	21	0.012662	0.044321
2	23	0.0087796	0.010018
2	24	0.0098329	0.018332
2	25	0.021252	0.03916
2	26	0.026836	0.027345
2	27	0.016665	0.021486
2	32	0.011244	0.025457
2	34	0.0074345	0.007553
2	35	0.01009	0.018345
2	36	0.022894	0.020479
2	37	0.029432	0.051687
2	38	0.016102	0.051058
2	39	0.014993	0.012078
2	40	0.017462	0.014189
2	41	0.02163	0.025451
2	42	0.021483	0.020909
2	43	0.014914	0.016267
2	44	0.017922	0.020464
2	48	0.01109	0.011943
2	49	0.0037181	0.0057609
2	50	0.042197	0.032131
2	54	0.017509	0.025286
2	55	0.0073738	0.014108
2	57	0.0061361	0.0057609
2	58	0.04097	0.031623
2	59	0.026933	0.022928
2	63	0.007429	0.014186
2	64	0.027921	0.022705
2	67	0.0088584	0.0079283
2	69	0.0051223	0.014122
2	71	0.01628	0.025107
2	73	0.015093	0.039222
3	1	0.0063524	0.0064969
3	2	0.041035	0.038315
3	3	0.0066064	0.0066473
3	4	0.025838	0.023774
3	6	0.021922	0.026957
3	8	0.016006	0.018398
3	11	0.015111	0.021748
3	12	0.027766	0.031378
3	13	0.024842	0.026869
3	15	0.0075814	0.0083462
3	17	0.0074085	0.0099666
3	20	0.0053689	0.0048212
3	23	0.013252	0.011743
3	24	0.012199	0.014945
3	25	0.026055	0.037461
3	26	0.020024	0.027149
3	27	0.018342	0.013073
3	28	0.0054276	0.0049129
3	30	0.026714	0.02764
3	32	0.019391	0.020254
3	34	0.0035817	0.0048674
3	35	0.011445	0.0099379
3	36	0.021247	0.021849
3	37	0.02793	0.047948
3	38	0.018051	0.0434
3	39	0.022096	0.023537
3	40	0.019222	0.017
3	41	0.020106	0.018369
3	42	0.023105	0.024069
3	43	0.017125	0.02353
3	44	0.016082	0.015097
3	48	0.014393	0.013233
3	49	0.0073459	0.0083485
3	50	0.030545	0.034174
3	54	0.01699	0.032633
3	57	0.0084756	0.0065003
3	58	0.028767	0.025963
3	59	0.022582	0.023634
3	61	0.01446	0.0065729
3	63	0.010163	0.009811
3	64	0.020104	0.021688
3	65	0.0035406	0.0081172
3	71	0.021867	0.028817
3	73	0.02207	0.05219
4	1	0.0053535	0.0059524
4	2	0.039557	0.041523
4	3	0.0064308	0.0044944
4	4	0.022154	0.020102
4	6	0.016896	0.024523
4	8	0.010938	0.015245
4	11	0.026152	0.024714
4	12	0.0288	0.026427
4	13	0.025279	0.039489
4	14	0.015109	0.0061559
4	15	0.0061799	0.013668
4	17	0.0051895	0.012055
4	20	0.0052661	0.0060484
4	23	0.0090683	0.013611
4	24	0.012841	0.0090081
4	25	0.024886	0.035354
4	26	0.021887	0.018237
4	27	0.020041	0.015848
4	28	0.0042908	0.0059999
4	30	0.022427	0.030217
4	31	0.016172	0.015269
4	32	0.020683	0.023074
4	34	0.004296	0.0091963
4	35	0.014799	0.012664
4	36	0.023997	0.022921
4	37	0.028336	0.040374
4	38	0.02404	0.040742
4	39	0.020508	0.019782
4	40	0.016898	0.01986
4	41	0.015878	0.018277
4	42	0.025158	0.019726
4	43	0.017885	0.023522
4	44	0.014017	0.018609
4	46	0.004296	0.0045624
4	48	0.017593	0.0061559
4	49	0.0042503	0.0093324
4	50	0.03552	0.035685
4	54	0.017095	0.016728
4	55	0.010494	0.011064
4	56	0.014625	0.018426
4	57	0.0035159	0.0075179
4	58	0.018565	0.040143
4	59	0.018908	0.019766
4	63	0.0081227	0.0059519
4	64	0.019021	0.023292
4	66	0.0033318	0.0059903
4	67	0.0061378	0.010979
4	68	0.0053696	0.0044617
4	69	0.010946	0.0078368
4	73	0.026031	0.037314

## Sheet: Fig. 3f
Species_Type	Species_ID	Diff_PG
0	2	-0.0137536
0	2	-0.0125547
0	2	-0.00272041
0	2	0.00196658
0	3	-0.00691895
0	3	-0.010066
0	3	0.00362968
0	3	0.000164708
0	5	-0.00512694
0	5	-0.0024152
0	5	0.000601627
0	5	-0.00107656
0	6	-0.000418602
0	6	0.00482114
0	6	-0.00526951
0	6	-0.00419293
0	7	0.00242028
0	7	-0.000574608
0	7	0.000963936
0	7	-0.00543212
0	8	0.000280698
0	8	-0.00400496
0	8	0.0010515
0	8	0.000858474
0	9	0.00077379
0	9	4.08584e-05
0	9	-0.00193642
0	10	0.00640703
0	10	-0.00374694
0	10	-0.00206448
0	10	-0.00205237
0	11	-0.00292838
0	11	0.00035025
0	11	0.00361125
0	11	-0.00237275
0	12	0.00244694
0	12	-0.00173097
0	12	-0.000547692
0	12	0.000782276
0	13	0.00472451
0	13	-0.00327273
0	13	-0.00222259
0	13	0.00296161
0	14	-0.0005147
0	14	0.00170913
0	15	0.00196835
0	15	-0.00521589
0	15	0.00158371
0	15	0.00427126
0	17	-0.00352057
0	17	0.00849938
0	17	0.00274579
0	17	-0.00383279
0	19	-0.00517642
0	19	0.00255815
0	19	0.00686561
0	20	0.00123843
0	20	-0.00150867
0	20	0.00454241
0	21	0.000915626
0	21	-0.000930143
0	21	0.00484107
0	23	0.00533725
0	23	-0.000375186
0	23	-0.00197528
0	23	0.00400201
0	24	0.00939793
0	24	-0.0029141
0	24	0.00144133
0	24	-0.000725976
0	26	0.00486817
0	26	0.000144443
0	26	0.000598871
0	29	0.00517405
0	29	-0.000907922
0	30	0.00518366
0	30	0.000509242
0	30	0.00712527
0	30	-0.00364979
0	31	0.00535846
0	31	0.00675714
0	31	-0.000352332
0	31	-0.00217085
0	32	0.00613785
0	32	0.00382089
0	32	-0.00173671
0	32	0.00239877
0	33	0.00265853
0	34	-0.00484249
0	34	0.0106212
0	34	0.00663698
0	34	-0.00143815
0	36	0.00371401
0	36	0.00204277
0	36	0.00100262
0	36	0.00508204
0	37	0.00640735
0	37	0.00254207
0	37	-0.000984661
0	37	0.00459133
0	40	0.0033401
0	40	0.000764766
0	40	0.00748787
0	41	0.00284008
0	41	0.00135285
0	41	0.00640534
0	41	0.00563638
0	42	-0.000587699
0	42	0.0142129
0	42	0.000862918
0	42	0.00239096
0	44	0.0045766
1	1	-0.00788727
1	4	0.00300242
1	4	0.000853092
1	4	-0.00115938
1	4	-0.0114369
1	16	0.000671964
1	18	0.002286
1	18	0.000266406
1	22	-0.00281749
1	22	-0.00934716
1	22	-0.00280485
1	22	0.0215774
1	25	0.000906722
1	25	0.000118489
1	25	0.00128569
1	25	0.00490026
1	27	-0.00694509
1	27	0.00503554
1	27	0.00762753
1	28	0.00488922
1	28	-0.000902583
1	35	0.00899968
1	35	-0.00310965
1	38	0.00673383
1	38	0.000569823
1	39	0.00380098
1	43	0.00807441
1	43	0.0142773
1	43	-0.00895336
1	45	0.0147877
1	45	0.00825479
1	45	-0.00150682
1	45	-0.00213561
1	46	0.00635229
1	46	0.000925986
1	46	0.00778947
1	47	0.0104022
1	47	0.0023926
1	47	0.00430705
1	48	0.00646994
1	48	0.00882696
1	48	0.00695068
1	49	0.00964022
1	49	0.00777666
1	49	0.0156437
1	49	-0.000367211
1	50	0.0103333
1	50	0.0179076
1	50	0.0114058
1	50	0.0104685
1	51	-0.000981212
1	51	0.022255
1	51	0.020018
1	51	0.0120386
1	52	0.0257484
1	52	0.00202689
1	52	0.0142091
1	53	-0.0031911
1	53	0.0316595
1	54	-0.00187066
1	54	0.0349559
1	54	0.0253496
1	54	0.0167017
1	55	0.0124608
1	55	0.024129
1	55	0.0301205
1	55	0.0112832

## Sheet: Fig. 4a
	Control
WebID	SpeciesID	|rewired|
1	8	6
1	13	16
1	14	4
1	21	4
1	25	7
1	30	7
1	31	5
1	34	0
1	35	11
1	37	2
1	38	3
1	46	1
1	48	4
1	54	6
1	58	1
1	62	3
1	71	4
1	73	8
2	6	2
2	14	5
2	21	12
2	25	5
2	34	1
2	35	5
2	37	5
2	38	10
2	48	1
2	54	3
2	55	4
2	58	2
2	69	3
2	71	2
2	73	8
3	6	2
3	8	0
3	13	0
3	25	1
3	30	1
3	34	0
3	35	2
3	37	4
3	38	6
3	48	1
3	54	3
3	58	1
3	61	0
3	71	3
3	73	7
4	6	2
4	8	4
4	13	4
4	14	0
4	25	4
4	30	1
4	31	1
4	34	3
4	35	3
4	37	4
4	38	4
4	46	0
4	48	0
4	54	2
4	55	2
4	56	2
4	58	5
4	69	0
4	73	4

## Sheet: Fig. 4b
	Control	Difference in (Degree, Eigen, PageRank) Value in drought - Value in control
WebID	SpeciesID	Degree
1	8	5
1	13	15
1	14	4
1	21	-4
1	25	5
1	30	3
1	31	2
1	34	0
1	35	9
1	37	-2
1	38	-2
1	46	1
1	48	1
1	54	5
1	58	-3
1	62	-2
1	71	2
1	73	6
2	6	-9
2	14	5
2	21	10
2	25	2
2	34	-2
2	35	2
2	37	1
2	38	9
2	48	-3
2	54	-2
2	55	1
2	58	-13
2	69	3
2	71	-1
2	73	6
3	6	-5
3	8	-5
3	13	-8
3	25	-4
3	30	-10
3	34	0
3	35	-4
3	37	-1
3	38	5
3	48	-6
3	54	2
3	58	-13
3	61	-10
3	71	-4
3	73	4
4	6	-1
4	8	-1
4	13	-1
4	14	-11
4	25	-2
4	30	-4
4	31	-6
4	34	2
4	35	-7
4	37	-2
4	38	1
4	46	-1
4	48	-12
4	54	-6
4	55	-3
4	56	-3
4	58	5
4	69	-6
4	73	-2

## Sheet: Fig. 4c
	Control	Difference in (Degree, Eigen, PageRank) Value in drought - Value in control
WebID	SpeciesID	Eigenvector
1	8	0.008768
1	13	0.021455
1	14	0.006177
1	21	-0.003753
1	25	0.007773
1	30	0.006
1	31	0.005601
1	34	-0.0005634
1	35	0.0152493
1	37	0.001941
1	38	-0.001753
1	46	0.001951
1	48	0.001435
1	54	0.008122
1	58	0.000846
1	62	-0.000303
1	71	0.003341
1	73	0.008954
2	6	-0.009902
2	14	0.0106167
2	21	0.025381
2	25	0.017321
2	34	-0.0017391
2	35	0.0143601
2	37	0.017469
2	38	0.022527
2	48	-0.002752
2	54	0.00449
2	55	0.0055377
2	58	0.001915
2	69	0.0097484
2	71	0.005603
2	73	0.019639
3	6	0.006822
3	8	0.001037
3	13	0.004373
3	25	0.008909
3	30	3.2e-05
3	34	0.0008631
3	35	0.0020636
3	37	0.011109
3	38	0.015852
3	48	-0.001126
3	54	0.013401
3	58	-0.002302
3	61	-0.0111751
3	71	0.008638
3	73	0.013509
4	6	0.007066
4	8	0.00389
4	13	0.007584
4	14	-0.0117603
4	25	0.009693
4	30	0.003686
4	31	-0.001908
4	34	0.0042054
4	35	-0.006664
4	37	0.009601
4	38	0.011593
4	46	-0.0012259
4	48	-0.0126093
4	54	-0.000576
4	55	-0.0013792
4	56	0.001315
4	58	0.012815
4	69	-0.0065295
4	73	0.009076

[truncated: 6 more sheets: Fig. 4d, Fig. 5b, Fig. 5c, Fig. 5d, SI Fig. 7, SI Fig. 9]
