# Supplementary material for: Network rewiring conserves the topology of drought-impaired food webs
Source: Commun Biol. 2025 Nov 24;8:1641. doi: 10.1038/s42003-025-09035-2 (PMC12644991; doi:10.1038/s42003-025-09035-2)
Supplement: Supplementary file 5 — Supplementary Software [file 42003_2025_9035_MOESM5_ESM.zip]

Archive with 34 entries (32 files):
- Code/
- __MACOSX/._Code
- Code/toy/
- __MACOSX/Code/._toy
- Code/magnapp_gui_osx64
- __MACOSX/Code/._magnapp_gui_osx64
- Code/test_MSC1.edgelist
- __MACOSX/Code/._test_MSC1.edgelist
- Code/.DS_Store
- __MACOSX/Code/._.DS_Store
- Code/test_MSD1.edgelist
- __MACOSX/Code/._test_MSD1.edgelist
- Code/Magna Documentation.pdf
- __MACOSX/Code/._Magna Documentation.pdf
- Code/test_MSC3.edgelist
- __MACOSX/Code/._test_MSC3.edgelist
- Code/test_MSC2.edgelist
- __MACOSX/Code/._test_MSC2.edgelist
- Code/test_MSD4.edgelist
- __MACOSX/Code/._test_MSD4.edgelist
- Code/README.txt
- __MACOSX/Code/._README.txt
- Code/test_MSC4.edgelist
- __MACOSX/Code/._test_MSC4.edgelist
- Code/test_MSD3.edgelist
- __MACOSX/Code/._test_MSD3.edgelist
- Code/test_MSD2.edgelist
- __MACOSX/Code/._test_MSD2.edgelist
- Code/toy/ex1.gw
- __MACOSX/Code/toy/._ex1.gw
- Code/toy/gdvex1ex2.csv
- __MACOSX/Code/toy/._gdvex1ex2.csv
- Code/toy/ex2.gw
- __MACOSX/Code/toy/._ex2.gw
