# Supplementary material for: Network rewiring conserves the topology of drought-impaired food webs
Source: Commun Biol. 2025 Nov 24;8:1641. doi: 10.1038/s42003-025-09035-2 (PMC12644991; doi:10.1038/s42003-025-09035-2)
Supplement: Supplementary file 5 — Supplementary Software [file 42003_2025_9035_MOESM5_ESM.zip › Code/test_MSC1.edgelist]

5 2
5 50
5 39
5 42
5 4
5 26
5 64
5 12
5 43
5 44
5 36
5 59
5 27
5 32
5 11
2 6
2 7
2 8
2 9
2 10
2 13
2 14
2 19
2 21
2 22
2 25
2 30
2 31
2 33
2 34
2 58
2 35
2 37
2 38
2 45
2 46
2 48
2 52
2 53
2 54
2 60
2 62
2 71
2 73
50 6
50 7
50 8
50 9
50 10
50 13
50 19
50 21
50 22
50 25
50 30
50 31
50 33
50 34
50 58
50 35
50 37
50 38
50 45
50 48
50 52
50 53
50 54
50 60
50 62
50 71
50 73
39 9
39 13
39 21
39 31
39 58
39 37
39 62
42 6
42 8
42 9
42 21
42 31
42 58
42 37
42 38
42 54
42 62
42 71
42 73
4 8
4 9
4 21
4 58
4 37
4 38
4 60
4 62
4 73
26 7
26 8
26 9
26 21
26 25
26 58
26 37
26 38
26 48
26 62
26 71
26 73
64 8
64 9
64 21
64 30
64 37
64 38
64 54
64 71
64 73
12 7
12 8
12 9
12 19
12 21
12 22
12 25
12 30
12 31
12 58
12 37
12 38
12 48
12 54
12 60
12 62
12 71
12 73
43 6
43 9
43 25
43 31
43 58
43 37
43 38
43 53
43 54
43 60
43 62
43 71
43 73
44 9
44 25
44 30
44 31
44 58
44 37
44 38
44 60
44 62
44 71
36 6
36 9
36 21
36 25
36 30
36 31
36 58
36 35
36 37
36 38
36 54
36 60
36 62
36 71
36 73
59 7
59 8
59 9
59 19
59 21
59 25
59 58
59 37
59 38
59 48
59 62
59 71
27 6
27 8
27 9
27 13
27 21
27 25
27 30
27 58
27 37
27 60
27 62
27 71
32 6
32 9
32 13
32 21
32 22
32 25
32 30
32 58
32 37
32 38
32 53
32 54
32 60
32 62
32 71
32 73
11 6
11 7
11 8
11 9
11 13
11 19
11 21
11 22
11 25
11 30
11 33
11 58
11 37
11 38
11 53
11 54
11 60
11 62
11 71
11 73
6 40
6 24
40 8
40 9
40 13
40 58
40 37
40 38
40 60
40 62
40 71
40 73
24 8
24 9
24 21
24 25
24 58
24 37
24 38
24 48
24 60
24 71
24 73
8 41
41 9
41 31
41 58
41 37
41 54
41 62
41 71
9 17
9 49
9 57
9 20
9 63
17 21
17 25
49 37
57 37
57 62
20 73
63 21
63 31
63 37
13 52
21 22
22 67
22 30
22 73
22 52
67 58
67 38
30 35
73 23
52 37
58 23
58 1
23 37
23 62
1 60
37 3
38 68
62 15
