# Supplementary material for: Network rewiring conserves the topology of drought-impaired food webs
Source: Commun Biol. 2025 Nov 24;8:1641. doi: 10.1038/s42003-025-09035-2 (PMC12644991; doi:10.1038/s42003-025-09035-2)
Supplement: Supplementary file 5 — Supplementary Software [file 42003_2025_9035_MOESM5_ESM.zip › Code/test_MSD1.edgelist]

8 2
8 50
8 39
8 41
8 42
8 40
8 4
8 49
8 26
8 64
8 12
8 43
8 44
8 59
8 27
8 32
8 11
8 63
2 13
2 14
2 18
2 21
2 25
2 30
2 31
2 34
2 58
2 35
2 37
2 38
2 46
2 48
2 54
2 61
2 62
2 69
2 71
2 73
50 13
50 14
50 18
50 21
50 25
50 30
50 31
50 34
50 58
50 35
50 37
50 38
50 46
50 48
50 54
50 61
50 62
50 69
50 71
50 73
39 13
39 18
39 58
39 35
39 37
39 38
39 48
39 54
39 62
39 69
39 71
39 73
41 13
41 18
41 25
41 58
41 37
41 48
41 54
41 62
41 71
41 73
42 13
42 18
42 25
42 30
42 31
42 58
42 37
42 48
42 54
42 62
42 71
42 73
40 13
40 18
40 21
40 25
40 30
40 31
40 58
40 35
40 37
40 54
40 71
40 73
4 13
4 18
4 25
4 30
4 58
4 37
4 38
4 48
4 54
4 62
4 71
4 73
49 13
49 37
49 71
26 13
26 18
26 21
26 25
26 30
26 31
26 58
26 35
26 37
26 48
26 54
26 62
26 71
26 73
64 13
64 21
64 25
64 58
64 37
64 38
64 54
64 62
64 73
12 13
12 14
12 18
12 21
12 25
12 31
12 58
12 35
12 37
12 38
12 54
12 62
12 71
12 73
43 13
43 21
43 25
43 30
43 31
43 58
43 37
43 38
43 54
43 61
43 62
43 71
43 73
44 13
44 18
44 21
44 25
44 30
44 31
44 58
44 35
44 37
44 38
44 62
44 71
44 73
59 13
59 21
59 25
59 30
59 58
59 37
59 38
59 54
59 62
59 71
59 73
27 13
27 21
27 25
27 30
27 58
27 35
27 37
27 69
27 71
27 73
32 13
32 18
32 21
32 25
32 30
32 31
32 58
32 35
32 37
32 38
32 54
32 62
32 71
32 73
11 13
11 14
11 18
11 21
11 25
11 30
11 31
11 58
11 35
11 37
11 38
11 54
11 62
11 71
11 73
63 13
63 18
63 25
63 38
63 71
63 73
13 57
13 36
13 68
13 20
13 24
57 18
57 35
57 37
57 38
57 73
36 18
36 25
36 30
36 31
36 58
36 37
36 38
36 62
36 71
36 73
68 18
68 31
68 37
20 62
20 73
24 18
24 30
24 35
24 38
24 54
24 69
24 73
14 65
65 37
21 67
67 25
67 73
35 37
62 28
