# Supplementary material for: Network rewiring conserves the topology of drought-impaired food webs
Source: Commun Biol. 2025 Nov 24;8:1641. doi: 10.1038/s42003-025-09035-2 (PMC12644991; doi:10.1038/s42003-025-09035-2)
Supplement: Supplementary file 5 — Supplementary Software [file 42003_2025_9035_MOESM5_ESM.zip › Code/test_MSC3.edgelist]

5 2
5 50
5 39
5 41
5 42
5 40
5 4
5 26
5 64
5 12
5 44
5 36
5 59
5 27
5 32
5 24
5 1
5 11
2 6
2 7
2 8
2 13
2 19
2 21
2 22
2 25
2 29
2 30
2 31
2 34
2 58
2 35
2 37
2 38
2 45
2 46
2 47
2 48
2 51
2 52
2 54
2 61
2 62
2 69
2 71
2 72
2 73
2 74
50 6
50 7
50 8
50 13
50 19
50 21
50 22
50 25
50 30
50 31
50 58
50 35
50 37
50 38
50 46
50 47
50 48
50 52
50 54
50 61
50 62
50 69
50 71
50 72
50 73
50 74
39 6
39 7
39 8
39 13
39 22
39 25
39 30
39 31
39 58
39 37
39 38
39 48
39 54
39 62
39 69
39 71
39 72
39 73
39 74
41 6
41 7
41 8
41 13
41 21
41 25
41 30
41 31
41 58
41 37
41 38
41 48
41 54
41 62
41 72
41 73
41 74
42 6
42 7
42 8
42 13
42 21
42 22
42 25
42 30
42 31
42 58
42 37
42 38
42 48
42 54
42 62
42 69
42 71
42 72
42 73
42 74
40 6
40 8
40 13
40 21
40 25
40 30
40 31
40 58
40 37
40 48
40 61
40 62
40 69
40 72
40 73
40 74
4 6
4 7
4 8
4 13
4 19
4 22
4 25
4 30
4 31
4 58
4 35
4 37
4 38
4 47
4 54
4 61
4 62
4 69
4 71
4 72
4 73
4 74
26 6
26 8
26 13
26 21
26 25
26 30
26 31
26 58
26 37
26 38
26 48
26 54
26 69
26 71
26 72
26 73
26 74
64 6
64 7
64 13
64 22
64 25
64 30
64 31
64 58
64 37
64 38
64 48
64 54
64 62
64 71
64 72
64 73
64 74
12 6
12 7
12 8
12 13
12 19
12 21
12 22
12 25
12 30
12 31
12 58
12 37
12 38
12 47
12 48
12 52
12 54
12 61
12 62
12 69
12 71
12 72
12 73
12 74
44 6
44 7
44 8
44 13
44 22
44 25
44 58
44 37
44 38
44 71
44 72
44 73
44 74
36 7
36 13
36 21
36 22
36 25
36 30
36 31
36 58
36 37
36 38
36 52
36 54
36 61
36 62
36 71
36 72
36 73
36 74
59 6
59 7
59 8
59 13
59 21
59 25
59 30
59 31
59 58
59 37
59 38
59 46
59 48
59 54
59 69
59 71
59 72
59 73
59 74
27 6
27 7
27 8
27 13
27 25
27 30
27 58
27 37
27 47
27 54
27 62
27 69
27 71
27 72
27 74
32 6
32 13
32 21
32 22
32 25
32 30
32 58
32 35
32 37
32 38
32 61
32 62
32 71
32 72
32 73
32 74
24 21
24 25
24 30
24 58
24 37
24 48
24 72
24 73
24 74
1 25
1 58
1 74
11 6
11 8
11 13
11 25
11 30
11 58
11 37
11 54
11 69
11 71
11 72
11 74
6 57
6 43
6 15
6 20
57 25
57 30
57 58
57 47
57 74
43 8
43 13
43 21
43 25
43 30
43 31
43 58
43 37
43 38
43 54
43 62
43 72
43 73
43 74
15 25
15 58
15 35
15 72
20 37
20 72
13 3
13 17
13 23
13 67
13 61
3 58
3 35
3 74
17 21
17 48
17 71
17 72
23 22
23 31
23 58
23 37
23 38
23 54
23 62
23 71
23 73
23 74
67 37
67 47
67 71
67 74
22 28
22 30
22 37
22 45
22 73
22 52
28 58
28 74
30 63
30 35
30 47
30 52
30 61
37 63
37 52
37 61
45 35
45 52
45 61
73 61
73 63
52 52
25 49
25 63
49 31
49 71
49 72
49 74
63 58
63 38
63 71
63 72
62 65
