# Supplementary material for: Network rewiring conserves the topology of drought-impaired food webs
Source: Commun Biol. 2025 Nov 24;8:1641. doi: 10.1038/s42003-025-09035-2 (PMC12644991; doi:10.1038/s42003-025-09035-2)
Supplement: Supplementary file 5 — Supplementary Software [file 42003_2025_9035_MOESM5_ESM.zip › Code/test_MSC2.edgelist]

5 2
5 50
5 41
5 42
5 4
5 17
5 26
5 64
5 12
5 36
5 59
5 27
5 24
2 6
2 7
2 9
2 10
2 13
2 14
2 19
2 21
2 22
2 25
2 29
2 30
2 31
2 34
2 58
2 35
2 37
2 38
2 46
2 47
2 48
2 52
2 53
2 54
2 55
2 60
2 61
2 62
2 69
2 70
2 71
2 73
2 74
50 6
50 7
50 9
50 10
50 14
50 19
50 21
50 22
50 25
50 29
50 31
50 34
50 58
50 37
50 38
50 46
50 48
50 52
50 53
50 54
50 60
50 61
50 62
50 70
50 71
50 73
50 74
41 6
41 7
41 9
41 31
41 34
41 58
41 37
41 38
41 48
41 60
41 62
41 70
41 71
41 74
42 6
42 9
42 22
42 25
42 31
42 34
42 58
42 37
42 38
42 52
42 60
42 62
42 71
42 74
4 9
4 30
4 58
4 37
4 38
4 52
4 54
4 60
4 61
4 62
4 71
4 73
4 74
17 6
17 9
17 19
17 58
17 48
17 54
17 61
17 62
17 74
26 6
26 7
26 9
26 19
26 22
26 25
26 30
26 31
26 58
26 38
26 52
26 54
26 55
26 60
26 62
26 71
26 73
26 74
64 6
64 7
64 9
64 13
64 22
64 25
64 31
64 58
64 37
64 38
64 48
64 52
64 54
64 60
64 61
64 70
64 71
64 73
64 74
12 6
12 7
12 9
12 10
12 13
12 19
12 21
12 22
12 25
12 30
12 31
12 58
12 37
12 38
12 48
12 52
12 54
12 60
12 61
12 62
12 70
12 71
12 73
12 74
36 7
36 9
36 21
36 31
36 58
36 37
36 38
36 54
36 55
36 60
36 61
36 62
36 70
36 73
36 74
59 9
59 13
59 19
59 21
59 22
59 25
59 30
59 31
59 58
59 37
59 48
59 54
59 60
59 62
59 70
59 71
59 73
59 74
27 7
27 9
27 13
27 58
27 35
27 37
27 69
27 70
27 74
24 6
24 7
24 9
24 31
24 61
6 39
6 23
6 43
6 44
39 9
39 21
39 25
39 58
39 37
39 38
39 60
39 62
39 74
23 58
23 37
23 54
23 70
43 9
43 22
43 25
43 31
43 58
43 37
43 61
43 62
43 74
44 9
44 21
44 22
44 31
44 58
44 35
44 37
44 54
44 61
44 62
44 74
9 40
9 15
9 32
9 63
40 22
40 25
40 58
40 37
40 52
40 54
40 60
40 61
40 62
40 71
40 74
15 22
15 58
15 37
15 74
32 22
32 25
32 58
32 38
32 73
32 74
63 25
63 58
63 60
21 67
67 22
67 58
67 73
67 74
22 57
22 30
22 37
57 25
57 62
30 35
37 65
37 20
37 55
25 11
11 70
11 74
58 3
58 49
58 65
58 20
58 1
3 74
20 71
20 74
1 74
35 47
