# Supplementary material for: Network rewiring conserves the topology of drought-impaired food webs
Source: Commun Biol. 2025 Nov 24;8:1641. doi: 10.1038/s42003-025-09035-2 (PMC12644991; doi:10.1038/s42003-025-09035-2)
Supplement: Supplementary file 5 — Supplementary Software [file 42003_2025_9035_MOESM5_ESM.zip › Code/test_MSD4.edgelist]

6 2
6 50
6 39
6 42
6 4
6 26
6 64
6 23
6 12
6 43
6 36
6 59
6 32
6 11
2 8
2 13
2 14
2 25
2 30
2 31
2 34
2 58
2 35
2 37
2 38
2 46
2 48
2 54
2 55
2 56
2 69
2 71
2 72
2 73
50 8
50 13
50 14
50 25
50 30
50 31
50 58
50 35
50 37
50 38
50 48
50 54
50 55
50 56
50 69
50 71
50 72
50 73
39 13
39 25
39 58
39 37
39 38
39 54
39 56
39 71
39 72
39 73
42 13
42 25
42 30
42 58
42 37
42 38
42 54
42 71
42 72
42 73
4 13
4 25
4 30
4 58
4 38
4 55
4 56
4 71
4 72
4 73
26 8
26 25
26 30
26 58
26 37
26 38
26 71
26 72
26 73
64 8
64 13
64 25
64 30
64 34
64 58
64 37
64 38
64 56
64 71
64 72
64 73
23 13
23 58
23 37
23 38
23 71
23 72
12 8
12 13
12 25
12 30
12 31
12 58
12 37
12 38
12 54
12 55
12 56
12 71
12 72
12 73
43 13
43 25
43 30
43 31
43 34
43 58
43 35
43 37
43 38
43 71
43 72
43 73
36 13
36 25
36 30
36 31
36 58
36 37
36 38
36 54
36 56
36 71
36 72
36 73
59 8
59 13
59 25
59 30
59 58
59 37
59 38
59 71
59 72
59 73
32 8
32 13
32 25
32 30
32 31
32 58
32 37
32 38
32 54
32 56
32 72
32 73
11 8
11 13
11 25
11 30
11 58
11 35
11 37
11 38
11 54
11 56
11 71
11 72
11 73
13 41
13 40
13 49
13 57
13 44
13 66
13 67
13 15
13 27
41 25
41 30
41 31
41 58
41 37
41 38
41 71
41 72
41 73
40 25
40 30
40 31
40 58
40 37
40 38
40 54
40 71
40 72
40 73
49 35
49 72
49 73
57 37
57 72
44 25
44 30
44 34
44 58
44 37
44 38
44 71
44 72
44 73
66 38
67 37
67 38
67 55
67 72
15 25
15 58
15 37
15 38
15 72
15 73
27 30
27 58
27 37
27 56
27 69
27 71
27 72
25 17
25 28
25 24
17 37
17 38
17 71
17 72
17 73
28 72
24 37
24 72
24 73
30 1
1 58
58 20
58 63
20 72
63 73
35 37
38 68
72 3
