# Supplementary material for: Network rewiring conserves the topology of drought-impaired food webs
Source: Commun Biol. 2025 Nov 24;8:1641. doi: 10.1038/s42003-025-09035-2 (PMC12644991; doi:10.1038/s42003-025-09035-2)
Supplement: Supplementary file 5 — Supplementary Software [file 42003_2025_9035_MOESM5_ESM.zip › Code/test_MSC4.edgelist]

5 2
5 50
5 41
5 42
5 40
5 4
5 26
5 64
5 12
5 43
5 44
5 36
5 59
5 27
5 32
5 24
5 11
2 6
2 7
2 8
2 13
2 14
2 19
2 21
2 22
2 25
2 29
2 30
2 31
2 34
2 58
2 35
2 37
2 38
2 45
2 46
2 47
2 48
2 52
2 53
2 54
2 55
2 56
2 60
2 61
2 69
2 70
2 73
2 74
50 6
50 7
50 8
50 13
50 14
50 21
50 22
50 25
50 29
50 30
50 31
50 34
50 58
50 35
50 37
50 38
50 46
50 47
50 48
50 52
50 53
50 54
50 55
50 56
50 60
50 61
50 69
50 70
50 73
50 74
41 13
41 25
41 30
41 31
41 58
41 37
41 38
41 48
41 54
41 60
41 70
41 73
41 74
42 6
42 8
42 13
42 21
42 22
42 25
42 30
42 31
42 58
42 35
42 37
42 38
42 47
42 48
42 52
42 55
42 56
42 60
42 61
42 69
42 73
42 74
40 6
40 8
40 13
40 21
40 25
40 30
40 31
40 58
40 38
40 48
40 60
40 70
40 73
40 74
4 6
4 13
4 14
4 25
4 30
4 58
4 35
4 37
4 38
4 45
4 47
4 48
4 54
4 55
4 56
4 60
4 70
4 73
4 74
26 6
26 13
26 14
26 21
26 25
26 30
26 58
26 35
26 37
26 38
26 48
26 54
26 55
26 56
26 60
26 69
26 70
26 73
26 74
64 6
64 13
64 14
64 21
64 25
64 30
64 31
64 58
64 37
64 38
64 45
64 48
64 54
64 70
64 73
64 74
12 6
12 7
12 13
12 14
12 21
12 22
12 25
12 29
12 30
12 31
12 58
12 35
12 37
12 38
12 45
12 47
12 48
12 53
12 54
12 56
12 60
12 69
12 70
12 73
12 74
43 6
43 13
43 14
43 21
43 30
43 58
43 37
43 38
43 47
43 48
43 56
43 60
43 70
43 73
43 74
44 13
44 14
44 21
44 22
44 30
44 37
44 38
44 48
44 60
44 73
44 74
36 6
36 13
36 21
36 22
36 25
36 30
36 31
36 58
36 35
36 37
36 38
36 48
36 52
36 53
36 54
36 56
36 60
36 61
36 70
36 73
36 74
59 6
59 7
59 13
59 25
59 30
59 31
59 58
59 37
59 38
59 54
59 56
59 60
59 69
59 70
59 73
59 74
27 8
27 13
27 14
27 21
27 25
27 30
27 31
27 58
27 35
27 37
27 47
27 53
27 54
27 56
27 69
27 70
27 74
32 6
32 8
32 13
32 14
32 21
32 25
32 30
32 31
32 58
32 35
32 37
32 38
32 54
32 56
32 60
32 70
32 73
32 74
24 6
24 21
24 25
24 30
24 37
24 38
24 56
24 60
24 70
24 73
11 6
11 7
11 8
11 13
11 14
11 21
11 22
11 25
11 30
11 31
11 58
11 35
11 37
11 38
11 47
11 53
11 54
11 55
11 56
11 60
11 70
11 73
11 74
6 15
15 25
15 54
15 60
7 39
39 8
39 13
39 14
39 25
39 30
39 31
39 58
39 37
39 38
39 45
39 48
39 54
39 55
39 69
39 70
39 73
39 74
8 52
13 17
13 23
13 67
13 22
13 35
13 60
17 38
17 70
23 25
23 58
23 37
23 38
23 73
23 74
67 25
67 37
67 73
14 3
3 37
3 53
3 74
21 68
21 63
21 22
21 52
68 31
68 61
63 25
63 37
63 38
63 54
63 60
22 28
22 30
22 37
22 45
22 73
22 52
28 38
30 35
30 52
37 49
37 52
37 61
45 35
45 57
45 52
45 61
73 61
73 20
73 1
52 25
52 69
52 61
25 1
1 55
49 60
48 16
70 20
20 74
74 66
