# Supplementary material for: Network rewiring conserves the topology of drought-impaired food webs
Source: Commun Biol. 2025 Nov 24;8:1641. doi: 10.1038/s42003-025-09035-2 (PMC12644991; doi:10.1038/s42003-025-09035-2)
Supplement: Supplementary file 5 — Supplementary Software [file 42003_2025_9035_MOESM5_ESM.zip › Code/test_MSD3.edgelist]

6 2
6 50
6 39
6 42
6 4
6 26
6 64
6 12
6 43
6 36
6 59
6 27
6 24
6 11
2 8
2 9
2 13
2 14
2 18
2 25
2 30
2 34
2 58
2 35
2 37
2 38
2 48
2 54
2 61
2 71
2 73
50 8
50 9
50 13
50 14
50 18
50 25
50 30
50 58
50 35
50 37
50 38
50 48
50 54
50 61
50 71
50 73
39 8
39 9
39 13
39 25
39 30
39 58
39 37
39 38
39 54
39 71
39 73
42 8
42 9
42 13
42 14
42 18
42 25
42 58
42 37
42 38
42 54
42 73
4 9
4 18
4 25
4 30
4 58
4 37
4 38
4 48
4 54
4 71
4 73
26 8
26 9
26 13
26 18
26 25
26 30
26 58
26 37
26 38
26 48
26 54
26 71
26 73
64 9
64 13
64 18
64 25
64 30
64 37
64 38
64 54
64 71
64 73
12 8
12 9
12 13
12 14
12 18
12 25
12 30
12 58
12 35
12 37
12 38
12 48
12 54
12 71
12 73
43 9
43 13
43 18
43 25
43 30
43 58
43 37
43 38
43 54
43 71
43 73
36 9
36 13
36 18
36 25
36 58
36 37
36 38
36 54
36 71
36 73
59 8
59 13
59 18
59 25
59 30
59 37
59 38
59 48
59 54
59 71
59 73
27 9
27 25
27 30
27 37
27 71
24 25
24 30
24 38
24 54
24 71
24 73
11 8
11 9
11 13
11 18
11 25
11 37
11 38
11 54
11 71
11 73
8 40
40 9
40 13
40 18
40 58
40 37
40 38
40 73
9 41
9 17
9 65
9 44
9 15
9 32
41 13
41 18
41 30
41 37
41 38
41 54
41 71
41 73
17 25
17 37
17 73
65 30
65 37
44 18
44 25
44 37
44 38
44 71
44 73
15 38
15 73
32 13
32 18
32 25
32 30
32 58
32 37
32 38
32 54
32 73
18 3
18 49
18 23
18 1
18 63
3 73
49 37
49 73
23 37
23 38
23 54
23 73
1 37
63 25
63 37
63 54
25 57
57 38
58 16
35 37
38 20
73 66
73 28
