# Supplementary material for: Network rewiring conserves the topology of drought-impaired food webs
Source: Commun Biol. 2025 Nov 24;8:1641. doi: 10.1038/s42003-025-09035-2 (PMC12644991; doi:10.1038/s42003-025-09035-2)
Supplement: Supplementary file 5 — Supplementary Software [file 42003_2025_9035_MOESM5_ESM.zip › Code/test_MSD2.edgelist]

6 2
6 50
6 32
6 11
2 14
2 21
2 25
2 34
2 58
2 35
2 37
2 38
2 48
2 54
2 55
2 69
2 71
2 72
2 73
50 14
50 21
50 25
50 58
50 35
50 37
50 38
50 54
50 55
50 71
50 72
50 73
32 14
32 21
32 25
32 58
32 35
32 37
32 38
32 72
32 73
11 14
11 21
11 25
11 58
11 72
14 26
14 27
14 1
26 21
26 25
26 58
26 37
26 38
26 54
26 69
26 71
26 72
26 73
27 21
27 35
27 54
27 55
27 69
27 71
27 72
1 21
1 38
21 40
21 4
21 64
21 12
21 43
21 44
21 36
21 15
21 59
21 24
21 63
40 37
40 38
40 72
40 73
4 37
4 38
4 71
4 72
4 73
64 25
64 58
64 35
64 37
64 38
64 54
64 72
64 73
12 25
12 34
12 58
12 35
12 37
12 38
12 48
12 54
12 55
12 69
12 71
12 72
12 73
43 25
43 37
43 38
43 72
43 73
44 25
44 58
44 37
44 38
44 71
44 72
44 73
36 25
36 58
36 37
36 38
36 54
36 72
36 73
15 37
15 72
15 73
59 25
59 58
59 37
59 38
59 54
59 69
59 71
59 72
24 25
24 58
24 37
24 38
24 72
24 73
63 25
63 37
63 38
63 72
25 41
25 42
25 17
41 58
41 37
41 38
41 48
41 54
41 55
41 71
41 72
41 73
42 58
42 37
42 38
42 48
42 71
42 72
42 73
17 37
17 72
35 37
37 39
37 23
39 54
39 72
39 73
23 38
23 72
38 67
38 28
67 72
28 72
72 3
72 49
72 57
72 66
72 20
