# Supplementary material for: Network rewiring conserves the topology of drought-impaired food webs
Source: Commun Biol. 2025 Nov 24;8:1641. doi: 10.1038/s42003-025-09035-2 (PMC12644991; doi:10.1038/s42003-025-09035-2)
Supplement: Supplementary file 5 — Supplementary Software [file 42003_2025_9035_MOESM5_ESM.zip › Code/toy/ex1.gw]

LEDA.GRAPH
void
void
-2
5
|{A}|
|{B}|
|{C}|
|{D}|
|{E}|
5
1 2 0 |{}|
2 3 0 |{}|
3 4 0 |{}|
4 1 0 |{}|
4 5 0 |{}|
