# Supplementary material for: Network rewiring conserves the topology of drought-impaired food webs
Source: Commun Biol. 2025 Nov 24;8:1641. doi: 10.1038/s42003-025-09035-2 (PMC12644991; doi:10.1038/s42003-025-09035-2)
Supplement: Supplementary file 5 — Supplementary Software [file 42003_2025_9035_MOESM5_ESM.zip › Code/toy/gdvex1ex2.csv]

A	A	0.972933
A	B	0.93658
A	C	0.972933
A	D	0.925753
A	E	0.935525
A	F	0.903174
B	A	0.939805
B	B	0.988206
B	C	0.939805
B	D	0.91356
B	E	0.933523
B	F	0.937895
C	A	0.972933
C	B	0.93658
C	C	0.972933
C	D	0.925753
C	E	0.935525
C	F	0.903174
D	A	0.917616
D	B	0.925602
D	C	0.917616
D	D	0.973495
D	E	0.910664
D	F	0.896031
E	A	0.922085
E	B	0.933688
E	C	0.922085
E	D	0.879783
E	E	0.951919
E	F	0.954437
